# Supplementary material for: Comparative Mitogenomics of Leeches (Annelida: Clitellata): Genome Conservation and Placobdella-Specific trnD Gene Duplication
Source: PLoS One. 2016 May 13;11(5):e0155441. doi: 10.1371/journal.pone.0155441 (PMC4866719; doi:10.1371/journal.pone.0155441)
Supplement: S1 File — Concatenated amino acid alignment used for phylogenetic reconstruction including myzostomids. The alignment was “cleaned” using Gblocks and is in nexus format. (NEX) [file pone.0155441.s002.nex]

#NEXUS
	begin data;
	dimensions ntax=42 nchar=2866;
	format datatype=Protein gap=- missing=? interleave=no;
	matrix
	A_asp_ MMPDIFSSFDPQLSRTKGASSIISSTFIILILINLMGMVPYTFSTSSHLIFTLSLGFPMWLSFILSSASLSPKKTIAHLLPDGAPDWLNPFLVIIETTGIVVRPLTLSFRLAANMSAGHIVLSLAGIYCASAWFTSLILTTLGYVLFEFAICLIQAYTFCLLLSLYSDDHFKPIRTTHPAIKIINSSLIDLPAPNNISIWWNYGSLLGLCLVIQIATGLFLSMHYSPNIEMAFSSVAHISRDVNYGWLLRSIHANGASMFFLFIYLHAGRGLYYGSFETWNIGVLLFILTMATAFTGYVLPWGQMSFWGATVITNLFSAIPYIGKSLVEWIWGGFAVDNATLNRFFSFHFILPFIIIGATILHIMFLHQTGSNNPIGIIPFHSYYSIKDGLG…
	A_cri_ MMLDIFSSFDPQSRRTKGFSSVLSALFLFIIIVNFLGLIPYMFSASSHLVYSLAFGLPMWLSLILSGAVAFTSSFLAHLLPGGAPGWLDPFLVLVESVSIMLRSITLSFRLAANMSAGHIALTLMGVYASSAVFLSLVLIQMFYILFEMGICLIQSYIFCLLASLYSDDHFSTIRKTHPLLKIVSSSLVELPAPTNLSVAWNFGSLLGLCLVIQILTGIFLSMHYTPNVLEAFNSCIHIMRDVENGWLLRNLHANGGSWFFICIYIHMGRGIYYGSYETWNVGVILFLLTMAAAFLGYVLPWGQMSFWGATVITNLLSAIPYIGKPLVEWVWGGFSIGNATLNRFFAFHFLVPFIMVALTMIHFLFLHQTGSNNPLGVTMFHWAYSSKDMMG…
	B_ner_ MAMDIFSTFDDLITRSLGSSSLMTAIMTTVLTLNLFGLTPYTFSATSHLVINLSLTLILWMHILMMSMSFNLSEFLAHLQPLGAPAMINPFLCLIELVSLLVRPLTLAVRLTANLSTGHILMSLLGTGMTSSPLPVLMMMGSAYCMFEMGVCFVQAYIFTLLPTLYADEHKNQMMKHNPMGKMA-NSLIQLACPKNISALWSFGSLLGLCLITQILTGIFLAMFYIPNIYQAFDSAIYISRDVNFGWLIRSIHANSASMFFICIYTHTGRGIYYSSHETWMVGVTLLLITILTAFLGYVLPWGQMSFWAATVITNLLSAIPYLGSTIVNWIWGGFSVSNATLTRFYALHFLFPFLISALSLMHIIFLHQSGSSNPLGLMKFHIYFSAKDLIG…
	C_tor_ MLTDIFSALDPQSTRTKSFPSMISSLFIIIILMNLHGLIPYSFSITSHLIFTLTLGLSLWFAILLSSMMYKPMKFMGSLLPGGAPDWLNPALVIIETISIMVRPITLSFRLAANMSAGHIVLSLMGIYTASALFSSLLITQMGYMMFEVGICLIQAYIFTLLLTLYADDHFSPMRKSHPLFKIMNNALVDLPAPNNLSIWWNFGSLLGLCLGIQIITGILLAMHYTPHIDIAFSSVAHITRDVNYGWLMRTIHANGASLFFLCIYMHIGRGLYYGSYETWNIGVILLLLTMAAAFLGYVLPWGQMSFWGATVITNLFSAIPYIGTNLVQWMWGGFAVDNATLNRFFAIHFFVPFIIAALTVIHLLFLHLTGSNNPLGIIPFHWYYSSKDILG…
	D_sub_ MMLDIFSTFDPQSNQTKGL-SVLQPLFFLIILLNLMGLMPYTFAQSSHLMMTAPLAFSLWASLILSSMLMNPRQFLAHFLPSGAPLWLNPSLLLIEMMSTLLRPITLAFRLAANMTTGHIIMSLMALALSANLTSLILIPQIFYSMFEAAICLIQAYIFCLLLTLYAEDHPSPMRKHPLILTNLNSLLVDLPAPLNISTMWNFGSMMALCLVIQIMTGLFLAMHYSPSAMTAFSSVAHISLDVNAGWMIRLIHTNTVTFFFLFIYAHIGRAIYYKSFNTWNSGISLLILLMGAAFMGYVLPWGQMSLWALTVITNLLSAIPYLGPSIVQWFWGGFTVDSPTLNRLFVLHFMIPLILAVIFLLHLIFLHETGSTNPLGLIPFHPYHVWKDGVG…
	E_sp_ MMANIFSSFDLIIKTSKMHPSLIILLFIMIMTINMMGLMPYYMSMSTHLNFSLCVSFTMWLLIIMSSISHNVKSFMAKMLPLSTPMAISPFLSLIELISNMISPLTLSIRLMANMTAGHIMLNLMSGMILNNLMQMLMFLQSFYFIFEIMVSLIQSYIFCLLLSLYISNHNKPMRKTNLTLKMLNNLLLDLPAPMNLSIMWNWGSLLSFMLIIQILTGSLLAMHYTPHILLAYDMMIHIMNNINMGWVIRLIHVNGASMYFIFLYMHMGRNMYYHLYLVWYIGYTIFLLSMMTAFMGYILPWGQMSLWGATVITNMFSTIPYLGGSMVQWIWGGYSVGNPTLNRFFVLHFMLPFIILLLVMNHIMYLHKSGSSNPLGVIPFHPYYSSKDLFLI…
	E_van_ MMLDIFSSFDPQSQRTKGFNSFLACLFLFIIVVNFSGLIPYMFSVSSHLVYSLSFGFTIWASLIISGVAAFTSSFMAHLLPGGAPGWLNPFLVLVETVSILVRPITLSFRLAANMSAGHIVLTLMGVYASSAVFSSLVFIQMFYIVFEVGICLIQGYIFCLLASLYSDDHFSSMRKSHPLLKIASSALVELPAPINISIAWNYGSLLGLCLIMQIVTGIFLSMHYTPHISDAFSSCIHIMRDVDNGWVLRNLHANGGSWFFICIYLHMGRGLYYGSYETWNIGVVLFFLTMAAAFLGYVLPWGQMSFWGATVITNLLSAVPYIGKSLVEWIWGGFSVGGPTLNRFFAFHFLVPFIIVALSAIHLLFLHQTGSSNPIGVTAFHWAYTSKDVLG…
	F_his_ MLFDLFSCFDDLADNHMSGRTVLVSLFVLVGYLNPMGLYPYMFSMTSHLATNLALSLPLWVAILLASSSFSGYSFLSHLQPTGAPAALSPFLCLIELVSLIIRPLTLCVRLAANLSTGHIFIALLAGS--------TIPVGVFYFAFEFAICGIQNYIFTLLPLLYLEEH---------------KLLTHLACPSNISNFWGGGFILGFCLVLQLISGIFLSLFYSGGEITAFASTIAITRDVSGGWLVQALHANGASFFFFVIYMHIGRGIYYKSYHTWMVGVTIFLALMATAFLGYVLPWGQMSFWAAQVITGLCSAVPYVGSSLTIWLWGGFSVSDATLIRFYGLHYLVPFLIAALSLAHIFFLHESWSNNPLG-IVFQPYFTFKDMYL…
	G_bra_ ??????????????????????????????????????????????????????????????????????????????????????????????????????????????????????????????????????????????????????????????????????????FKPIHKSNPLLKIMTSAMIELPAPSNLSIWWNFGSLLGLCLVIQLITGLFLSMHFSANIDIAFNSISHIMRNVNYGWLIRLIHANGASMMFLCIYIHMARSIYYFSFETWNIGLILFILTMMTAFVGYVLPWGQMSFWGATVITNLFSAIPYIGAFFVEWVWGSFSVSNPTLNRFFSFHFILPFILMAMTIIHLLFLHQTGSNNPLGIIPFHIYYSLKDILG…
	H_off_ MMPDIFSSFDMQLMRTKAYSLIIFNLFIVILIMNLMGMIPFSLSITTHLMLTLSLGLPLWFTVILSSFMYNKKEFIAKLLPDGAPNWLNPFLVIIETISILVRPLTLSFRLAANMTAGHIVLSLLGIYTSLAISSSLVPVTMGYILFEFAICTIQAYIFCLLLSLYTDDHFKPFRISHPVMKIVNNALIDLPAPNNISIWWNYGSLLGLALTIQTITGIFLSMHYVPNIEMAFSSVIHITRDVEYGWLLRYLHANGASMFFLFLYLHIGRGIYYSSFETWNIGITLYILTMATAFMGYVLPWGQMSFWGATVITNLLSTFPYIGKMMVEWIWGGYAVDNATLNRFFSFHFLLPFSMIALVVIHLLFLHQTGSNNPLGIIPFHPYYSIKDCLG…
	H_rob_ ??????????????????????????????????????????????????????????????????????????????????????????????????????????????????????????????????????????????????????????????????????????FKPFRSHHPVIKIMNNALIDLPAPNNISIWWNYGSLLGLALTIQTITGLFLSMHYVPNVEFAFSSVMHITRDVEYGWLLRYLHANGASMFFLFLYLHIGRGIYYSSFETWNIGVTLYILTMATAFMGYVLPWGQMSFWGATVITNLLSTIPYIGKMLVEWIWGGFAVDNATLNRFFSFHFMLPFVMIALVAIHLLFLHQTGSNNPLGIIPFHPYYSIKDSVG…
	L_rub_ MLGELFSSLDFQLKQGSGFSGVVGPLFFLVMSLNLMGLFPMVFGVSTHLLPNFTVGLTVWLGLILSSIFYGFYSTVGHMLPSGAPWWLNPFLILVDFVSLLIRPLTLTVRLAANMAVGHVVLGLWGMMMLPFSGLCLCVPAVMYILFEIMVCMVQGYIFFLLLSLYAEDH----------LRSV-RSVLDVPMPVNLSASWNFGSLLGAVLTLQILSGVFLSMHYLPSSDLAFMSIDHIMRDVNGGWVIRLVHVWGSSMFFFLLYCHMGRGIYYGSFAVWGVGVVIFIASMATAFLGYVLPWGQMSFWGAPVITNIFSAIPYLGKSLVIWLWGGFSVGGPTLTRFYTLHFLLPMVLVGLVLVHIFLLHETGSSNPLGVVPFHPFYTSKDFVG…
	L_ter_ MMPDIFSSFDPQLSRTKGLSTPLSTIFFMLVMINLMGLIPYMFSTSSHLVFTLSLGFPIWLSLMISTFAHSPKKSTAHFLPDGAPDWLNPFLVLIETTSVFVRPLTLSFRLAANMSAGHIVLSLMGIYCAAAWFSSLILTAIGYILFEVAICLIQAYIFCLLLSLYSDDHFKPIRTTHPAIKIINSTLIDLPAPNNISIWWNYGSLLGLCLVIQVLTGLFLSMHYVPNIEMAFSSVALISRDVNYGWLLRSIHANGASMFFLFIYLHAGRGLYYGSYETWNIGVILFLLTMATAFMGYVLPWGQMSFWGATVITNLFSAIPYIGKTLVEWIWGGFAVDNATLNRFFAFHFILPFAIMGATILHIMFLHESGSNNPIGLIPFHPYYSIKDTLG…
	M_san_ MMMDIFSTFDPQVKRTKSLASVLCPLFLLIIVVNLIGMIPYTLSASSHLLFSVTLALPLWFSLILSGFMSKPKTATANFLPSGAPAWLAPALIIIETISVMVRPITLSVRLAANMSAGHIVLGLMGMYCAAAFASSLLLIQSGYTIFEFGICCIQAYIFFLLLTLYADEHSQPLRKSHPAITLINNSLIDLPAPNNLSIWWNFGSLLGLCLVMQILTGLFLAMHYAPHVDLAFNSVAHLTRDVNYGWLLRTMHANGSSWFFICIYLHVGRGLYYGSYETWNIGVLLLFLVMLTAFLGYVLPWGQMSFWGATVITNLLSAIPYIGKMLVEWVWGGFAVDNATLTRFFAIHFMTPFAIAGLTMLHFLFLHQTGSNNPLGIIPFHLYYSTKDLFG…
	M_sey_ MMMDLFASFDFLTNIAKSHPSLIFSIYLVIILSNIMGLNPYFFSISSHMLFCLSLGLTMWLMFIISSNIKNAYTFMAKMLPFGTPLALAPFLAIVEFISTMIVPLTLSFRLMANMTAGHIVYSL?SA?FTKLLLLSCLMIEMGYFLFELAVCLIQAYIFCLLITLYMDNHKHPTRKDHILIKVVNNLLIDLPTPSNLSIMWNWGSLLGIFLIIPIITGLFLAMHYTPHMNLAFESIYHIMYDVNMGWLIRFIHVNGASFFFIFLYLHMARGMYYYSFEVWLIGCTIYVVSMATAFMGYILPWGQMSLWGATVITNMLTTIPYLGQYLVQWIWGGFAVGNPTLNRFFVLHFILPFIILALSIIHLIFLHSKGSTNPLGMIPFHPYYSSKDLMF…
	M_vul_ MMPDIFSSFDPQLGRTKGSSSIISSTFIILIMVNLMGMIPYTFSTSSHLIFTLSLGFPMWLSFIMSSSLYSPKKTIAHLLPDGAPDWLNPFLVIIETTSIVVRPLTLSFRLAANMSAGHIVLSLVGIYCASAWFTSLILTTLGYVLFEFAICMIQAYIFCLLLSLYSDDHFKPLRTTHPAIKIINGSLIDLPAPNNISIWWNYGSLLGLCLVIQIATGLFLSMHYSPNIELAFSSVAHISRDVNYGWLLRSIHANGASMFFLFIYLHAGRGLYYGSFETCNLGVILFILTMATAFTGYVLPWGQMSFWGATVITNLFSAIPYIGKSLVEWIWGGFAVDNATLNRFFSFHFILPFIIIGATILHIMFLHQTGSNNPIGVIPFHSYYSIKDALG…
	N_sp_ MMTDIFSSFDPQASRTKGFSSIISALFLFLITANLIGLLPYVFSPTSHLLMTLTLGLPLWLSLILTSVSWSPSSFAAHLLPAGAPDWLNPFLVLIETISTCLRPITLSFRLAANMSAGHIVLGLMAIYASASLFSPLLITQVFYTLFEVGICLIQAYIFCLLLTLYSDDHFSPIRKTHPAIKILNSSLVDLPAPSNLSIWWNFGSLLGLCLIIQLVTGLFLSMHYTPHVELAFSSVAHISRDVNYGWFLRNLHANGASWFFICIYLHVGRGMYYASYETWNIGVVLLLLTMATAFVGYVLVWGQMSFWGATVITNLLSAIPYIGKSIVEWLWGGFAVDNATLNRFFAFHFLLPFAIAAVTVIHLLFLHQSGSNNPLGIIAFHTYYTVKDIVGF…
	O_lat_ MMTDLFSSFDPQMSRTKGMTSIISPLFLFLILTNWTGLIPYVLPASSHLLFTLSFGLPLWLALMISSAKNSISSFTAALLPEGAPDWLNPFLTLAETISIMVRPATLSFRLAANMSAGHIVLALMGSYIISLLLIQLMPAHMGYILFEVAMGMIQAFIFCLLLSMYSEDHHNPIRKHHPLLKPINYSLIDLPAPGNLSVWWNFGSLLGLCLTIQIITGLFLSMHYTPHVDMAFSSVIHITRDVNYGWALRNVHANGGSAFFLCLYIHMGRGMYYGSFETWNIGMILFILVMATAFMGYVLPWGQMSFWGATVITNLFSAIPYIGKTLVEWLWGGFAVDNATLNRFFALHFMLPFVAVALTVIHLLFLHQTGSNNPLGVIPFHQYYSYKDLLG…
	P_aib_ MMLDIFSSFDPQGSRTKGFNIIIVSLFIIIINVNLIGLLPAVFSYSSHLLFTLSFGLPLWLALILSAIMFNTTSWIASLLPGGAPHWLNPFLVLIETISISVRPLTLSFRLAANMSAGHIVLTLIGTYCAASMFSSLFMIQMGYIMFEIGICLIQSYIFCLLLSLYADDHFSPIRKTHPGIKIANNALVDLPAPANLSIWWNFGSMLGICLVIQIITGLILSMHYSPHTDLAFSSVAHIMRDVNYGWILRYIHANGASWFFICIYLHIARGIYYGSYETWNIGVILVVLVMATAFVGYVLPWGQMSFWGATVITNLLSAIPYVGAMLVEWVWGGFAVDNATLNRFFALHFLLPFIIAALSMIHLLFLHQTGSNNPLGIVPFHMYYSFKDIVG…
	P_cri_ MLTDIFSSFDPQVSRTKGFSPLTTSIFLLLLLINLSGLFPYCFSTSSHLFLTLTLALPLYYHSLYSSFINSPSSFAAGILPSGAPDWLNPFLILAESLSILVRPITLSFRLAANMSAGHVVLSLMGIYAASALLYSLIAIQAFYMLFEFGICLIQAYIFCLLLSLYADDHFKPLRKTHPLAKIINSVLIDLPAPSNLSIWWNYGSLLGLCLVIQILTGLFLSMHYTPHIDSAFSSVAHITRDVNYRWMLRNLHANGGSLFFICLYLHIGRGIYYNSFETWNTGVILLILTMATAFMGYVLPWGQMSFWGATVITNLFSAIPYIGKSLVEWLWGGFAVDNATLNRFFALHFCLPFIIAALMMIHIMFLHQTGSNNPLGVIPFHWYYTSKDILG…
	P_dum_ MMLDIFSSFDPQGNQTKGFNSFIVALFIIIINMNLMGLLPAVFSYSSHLLFTLSFGLPLWLALIMSAIVFNPYSWVAGLLPGGAPHWLNPFLVIIETISISVRPLTLSFRLAANMSAGHIVLTLIGTYCAASAFSSLISIQMGYIMFEMGICIIQSYIFCLLLSLYSDDHFSPVRKTHPGIKIANGALVDLPAPGNLSIWWNFGSMLGVCLVIQILTGLILSMHYSPHTDLAFSSVTHIMRDVNYGWILRYMHANGASWFFICIYLHIARGIYYGSYETWNIGVILVVLVMATAFVGYVLPWGQMSFWGATVITNLLSAIPYIGPMLVEWVWGGFAVDNATLNRFFALHFLLPFVVMAMSILHLLFLHQTGSNNPLGIVPFHMYYTFKDIVG…
	P_esc_ MLTDIFSSFDPQTSRTPSMHHFLMTLFILLTSLNLLGLFPYVFSVTSHLLFTLSFGLPLWLMLILSGTFFAPSSFAAGLLPAGAPAWLNPFLVLIETISTGVQPGTLSFRLAANMSAGHIVMTLLSIYLMITFWTTLLFTQISYTLFEAGIALVQAYIFCLLLSLYSDTHFKPTRKTHPVLKILSGSLVDLPAPINLSIFWNFGSLLGLCLVIQILTGLFLAMHYTPHVDLAFSSVAHICRDVNFGWLLRFTHANGASMFFICLYIHIARGIYYGSFEVWALGVIMLLLTMATAFMGYVLPWGQMSFWGATVITNLFSALPYIGTPLVQWMWGGFAVGNATLNRFFALHFLLPFAIAAFSVLHLVFLHQTGSNNPLGIIPFHPYYTFKDLVG…
	P_exc_ MMPDIFSSFDPQLTRNKGSHINHCMHIYYSDYSNLSGMIPYTFSTSSHLIFTLAIGFPMWLSFILSSASLSPKKTIAHLLPDGAPDWLNPFLVIIETTSIIVHPLTLSFRLAANMSAGHIVLSLIGIYCASAWFTSLILTSLGYVLFEFAICLIQAYIFCLLLSLYSDDHFKPLRTTHPALKIVNGSLIDLPAPNNISIWWNYGSLLGLCLVIQVATGLFLSMHYAPNIEMAFSSVAHISRDVNYGWLLRSIHANGASMFFLFIYIHIGRALYYGSFETWNIGVILFVLTMATAFTGYVLPWGQMSFWGATVITNLFSAIPYIGKSLVEWIWGGFAVDNATLNRFFSFHFVLPFAIMGATILHIMFLHQTGSNNPIGVIPFHSYYSIKDALG…
	P_gou_ ??????????????????????????????????????????????????????????????????????????????????????????????????????????????????????????????????????????????????????????????????????????HKPIRKTHPLLKVMNGAVVDLPAPSNLSIWWNFGSLLGLCLMIQIVTGLFLAMHYTPHIDLAFTSVAHIARDVNYGWLLRNLHANGASWFFICLYLHMARGIYYGSYEMWGCN---LSLTMAAAFMGYVLPWGQMSFWGATVITNLFSAIPYIGKTIVEWMWGGFAVDNATLNRFFAFHFFVPFLILAMAVLHLLFLHQTGSNNPLGIVPFHWYYTIKDILG…
	P_lam_ MLMDIFSSFDSQLTRTKGYNVIIVPLFLLLIVANLMGMVPYTMSISTHLIFTLSLGLTLWATVILSSLALNKKEFIAKLLPDGAPDWLNPFLVLIETVSITVRPLTLSFRLAANMSAGHIVLGLLGTYMSIALSTSLLLISSGYILFEFAICMIQAYIFCLLLSLYTDDHFKPFRTQHPLTKIMNNALIDLPAPNNISIWWNYGSLLGLALTIQTITGIFLSMHYVPNIEMAFSSVAHISRDVEYGWLIRYLHANGASMFFLFLYLHIGRGIYYSSFETWNIGVTLYILTMATAFMGYVLPWGQMSFWGATVITNLLSTIPYMGKMLVEWIWGGFAVDNATLNRFFSFHFLLPFTMMALVVLHLLFLHQTGSNNPLGIIPFHPYYSIKDCVG…
	P_nun_ MMLDIFSSFDPQGTRTKGFNIVIVSLFIIIININLIGLLPAVFSYSSHLLFTLSFGMPLWLALILSAIAFNTTSWIASLLPGGAPHWLNPFLVLIETISISVRPLTLSFRLAANMSAGHIVLTLIGTYCAASMFSSLFSIQMGYIMFEIGICLIQSYIFCLLLSLYADDHFSPIRKSHPGIKIANNALVDLPAPANLSIWWNFGSMLGVCLVVQIITGLILSMHYSPHTDLAFSSVAHIMRDVNYGWILRYIHANGASWFFICIYLHIARGMYYGSYETWNIGVILVVLVMATAFVGYVLPWGQMSFWGATVITNLLSAIPYIGPMLVEWVWGGFAVDNATLNRFFALHFLLPFIVAALSMLHLLFLHQTGSNNPLGIVPFHMYYTFKDIVG…
	P_par_ MLMDIFSSFDSQLSRTKGYDVIISSLFLMLIMVNLMGMIPFVMSISTHLIFTLSLGLTLWVSVILSSITLNKKEFIAKLLPDGAPDWLNPFLVLIETVSITVRPLTLSFRLAANMSAGHIVLGLLGTYLSVALSTSLLLISSGYILFEFAICMIQAYIFCLLLSLYTDDHFKPFRTQHPLIKIMNNALIDLPAPNNISIWWNYGSLLGLALTIQTITGIFLSMHYVPNVEMAFSSVTHISRDVEYGWLIRYLHANGASMFFLFLYLHIGRGIYYSSFETWNIGVTLYILTMATAFMGYVLPWGQMSFWGATVITNLLSTIPYIGKMLVEWIWGGFAVDNATLNRFFSFHFLLPFMMIALVVLHLLFLHQTGSNNPLGIIPFHPYFSIKDCMG…
	P_sul_ ??????????????????????????????????????????????????????????????????????????????????????????????????????????????????????????????????????????????????????????????????????????LTPLRKTHPLAKAVNSSIVDLPAPMNLSLAWNFGSLLGMCLVIQVATGIFLAMHYTPNVDLAFSSCAHISRDVNYGWLLRSLHANGASLFFVCIYLHIGRGIYYGSYETWNVGIILYILTMATAFLGYVLPWGQMSFWGATVITSLFSAIPYIGQTFVEWLWGGFAVDNATLNRFFALHFLIPFVMMAFTIIHIILLHQTGSNNPLGITPFHWLYTSKDVMG…
	Q_ers_ -MTDLFSSFDPQMLRTKGMTSIIPPLFLLLMTTNWWGLVPYLTPPSSHLLFTLSFGLPLWLTLIISSFTKSTSLFMASLLPEGAPSWLNPFLTLAESISILVRPTTLSFRLAANMTAGHIILSLVSTYITSLLLSNPLIPIYSGILFELAMGFVQAFIFCLLLSLYSDDHFNPMRKSHPLFKLMNNSLVDLPTPKNISIWWNFGSLLGLCLIIQLLTGVILSAHYTPHITTAFPSVIHITQDVNYGWLVRNIHANGASTFFLCMYLHIGRGIYYASFETWTIGMIMFLMAMATAFMGYVLPWGQMSFWGATVITNLFSAIPYVGPNLVQWLWGGFAVDNATLNRFFAFHFLIPFLICALTAIHFLFLHQSGSNNPLGIIPFHQYYTIKDLLG…
	R_pac_ MMMDIFSSFDPQLSRTKGLSSLVSPLFIFVMFINFMGLIPYMFSASSHLLFTLSLALPLWLSLIMSGILFSPSSFAASLLPSGAPTWLNPFLVLIETISISVRPLTLAFRLAANMSAGHIAL????????????????????????????????????????????????FKPIRKSNPVLKILNTALVDLPAPINLSTWWNFGSLLGLCLVLQIATGLFLSMHYASNMEIAFSSVIHITRDVNFGWFIRALHANGASAFFLCMYLHMGRGLYYSSFETWNIGVILFILTMATAFVGYVLPWGQMSFWGATVITNLFSAIPYIGQDLVQWLWGGFSVSNATLNRFFAFHFLLPFILAAMSAIHLLFLHQTGSNNPLGLIPFHIYYSVKDIVG…
	R_pis_ MMMDIFSSFDPQLSRTKGLSSLVTPLFIFVMFINFMGLVPYMFSASSHLLFTLSLALPLWLSLIISGILHSPSSFAASLLPSGAPTWLNPFLVLIETISISVRPLTLAFRLAANMSAGHIVLSLVGLYATTALFSSLLAIQTGYFMFEVAICSIQAYIFCLLISMYADDHFKPIRKSNPVLKILNTALVDLPAPVNLSTWWNFGSLLGLCLVLQIATGLFLSMHYASNMEIAFSSVIHITRDVNFGWLIRALHANGASAFFLCMYLHMGRGLYYSSFETWNIGVILFILTMATAFVGYVLPWGQMSFWGATVITNLFSAIPYIGQDLVQWLWGGFSVSNATLNRFFAFHFLLPFILAAMSAIHLLFLHQTGSNNPLGLIPFHIYYSVKDIVG…
	S_arm_ MMTDLFSSFDPQMSRTKGMTSMISPLFLFLIMTNWTGLVPYVLPSSSHLLFTLTFGLPLWLALIISSAKQNISSFMAALLPEGAPAWLNPFLTLAETISTVVRPATLSFRLAANMKAGHIVLALIGSYVVSLLLLQLLPSHMGYILFELAMGMIQAFIFCLLLSLYSEDHHSPIRKHHPLLKPINYSVLDLPAPSNLSMWWNFGSLLGLCLVIQIITGLFLSMHYTPHIDMAFSSVIHITRDVNYGWLLRNIHANGGSAFFLCLYIHIGRGIYYGSYETWNVGMILFILVMATAFMGYVLTWGQMSFWGATVITNLFSAIPYIGKALVEWLWGGFAVDNATLNRFFAFHFILPFITTALVIIHFMFLHQTGSNNPLGIISFHQYYSSKDLVG…
	S_nud_ MLMDLFSSFDSKRRRTKTPHYFSTQLFFFIIIMNLSGLVPFLFTLTSHLIFTLTFGLPLWAALIISSLQHAPLSFAAALLTWGAPAWLNPPPGLNETLSALVRPITLIIRLAANMTAGHIIMTLLGIYQYAP----LLPLQAFYTVFEFGISLIQAYIFCLLLSLYSDDHFKPMRKTHPVLKVINFFLIDLPAPANLSIWWNFGSLLGLCLVIQLVTGLFLAMHYTPHVDLAFSSIAHIMRDVNYGWLLRYLHANGASFFFICLYLHVGRGIYYGSYETWNIGVILLSLTMATAFVGYVLPWGQMSFWGATVITNLLSAIPYIGKMLVEWIWGGFAVANATLNRFFAFHFLLPFIIMALSVLHLLFLHQTGSNNPLGIVPFHTYYTTKDLTG…
	T_bir_ MMPDIFSSFDPQLSRTKGSTSIISSTFIILIMVNLMGMIPYTFSTSSHLIFTLTLGFPMWLSFILSSTLFSPKKTIGHLLPDGAPDWLNPFLVIIETTSILVRPLTLSFRLAANMSAGHIVLSLVGIYSASSWFTSLFMTSLGYVLFEFAICLIQAYIFCLLLSLYSDDHFKPLRTTHPAIKIINSSLIDLPAPNNISIWWNYGSLLGLCLVIQIATGLFLSMHYTSSVETAFSSVAHISRDVNYGWLLRSMHANGASMFFLFIYVHAGRGLYYGSFETWNIGVLLFILTMATAFTGYVLPWGQMSFWGATVITNLFSAIPYIGKSLVEWIWGGFAVDNATLNRFFSFHFILPFVIIGATVLHIMFLHQTGSNNPIGIIPFHSYYSIKDALG…
	T_het_ MMLDIFSSFDPQSNRTKGFNNILVALFTMIIMINLMGLLPAVFSYSSHLLFTLTFGLPLWLTLIISAIHYDTTTWAASLLPGGAPDWLNPFLVLIETVSIAVRPLTLSFRLAANMSAGHIVLTLIGSYAAAAVFASLFFIQVIYIMFEVGICLIQAYIFCLLLSLYADDHFSPLRKTHPGIKIANNSLIDLPAPSNLSIWWNFGSMLGLCLVMQVITGLMLAMHYTPHIDLAFSSITHIMRDVNYGWLLRYLHANGGSWFFICIYLHVARGIYYGSYETWNIGVVLLVLVMATAFVGYVLPWGQMSFWGATVITNLLSAIPYIGKMLVEWMWGGFAVDNATLNRFFALHFLLPFLIMAMSALHLLFLHQTGSNNPLGIIPFHMYYTLKDAVG…
	T_ret_ MLSDIFSALDFQISMTPGTFSLFVPLFFSILMVNLFGLLPYVFSPTSHLVLNITLALTLWSMFIFSSLTTNLGLFMSHLLPPGAPSLINPFLVIVESISILVRPITLTIRLAANISAGHLVLSLLSSYLISASTSSLFTISVGYSLFEVMVSCVQAFIFALLLTLYTNDHRMPLRKSHPIIKILNNSLVDLPSPMNFSSWWNFGSLLGTCLVIQILTGLFLSMHYIPDINMAFDSMSHVMRDVNSGWIIRLMHANGASWFFICLYCHVGRGIYYGSYDTWNVGVIILILTMATAFLGYVLPWAQMSFWAATVITNFLSAFPYLGKSLVLWVWGGFAVDSATLTRFYALHFLLPFVIAAASVAHLLFLHQTCSNNPLGIIPFHPYYTTKDLVG…
	T_str_ MLTDIFSSFDPQAARTKGFAPILSSLFTLIILVNLSGLLPYVFSTSSHLFFTFSLAIPLWLAMIMSSVTNSPTDFLAGILPGGAPSWLNPFLVLIETTSISVRPITLSFRLAANMSAGHIVLGLIGIYSASALFTSLLSIQILYILFEMGICLIQAYIFCLLLSLYSDDHFQPMRKAHPLMKIINGVLIDLPAPNNISAWWNFGSLLGLCLAIQILTGLFLAMHYTPHIDSAFSSVAHITRDVNYGWLLRNLHSNGGSWFFICLYIHIGRGIYYGSFETWNIGVILFILTMASAFLGYVLPWGQMSFWGATVITNLFSAIPYIGTPLVEWLWGGFAVDNATLNRFFALHFCIPFIMAAMAAIHILFLHQTGSNNPLGIVPFHWYYSMKDILG…
	T_tra_ -MAELFSSLDFVLLSSKGIPGLLICVLMLVMTLNLSGMVPGVFASTSHLLTNFALGVTVWLGFLFSSLFNSVRGFLSHFLPVGGPWWLNPFLVVIELVSTMIRPVTLGVRLAANMAAGHVLLGLLGKIMLPLGGVWLSIPALFYSVFESGICIVQGYIFFLLLVLYTDDH----------VQIFRKNIMDIPMPMNLTVYWNFGSLLGMVLVLQILSGAFLSMHYVPSGDSAFMSVDHIMRDVGGGWVLRLLHVWGSSFFFLLLYFHMGRGVYYGSYYTWILGAILFLLSMAVAFLGYVLPWGQMSFWGATVITNIFSAIPYVGGALVTWLWGGFSVGGPTLTRFYTLHVLLPMGLAALALVHMFFLHLTGSSNPLGVVPFHPFYTSKDISG…
	U_cau_ MLPDIFSAFDPQMSRTKGMTTLVTALMTMIILTNLIGLLPYVFSTSSHLIFSVTIGLPLWLSLIMSGVTFNFKMFFAHFVPSSAPNALAPALVLIETLSCLMRPITLSFRLAANMSAGHIVLTLIGSYAMQAMFSSLVFFQTLYIFFEWGICLIQAYIFCLLLSLYADEHFKPFRQEHPLIKILNGSLIDLPAPKNLSIWWNFGSLLGLCLIIQILTGLFLAMHYAPHVDLAFSSVAHISRDVNYGWLLRATHINAASMFFACIYLHVGRGLYYGSFETWNIGVIIMIITMASAFLGYVLPWGQMSFWGATVITNLLSAIPYIGPDIVQWLWGGFAVDNATLNRFFSLHFLLPFLLVAASAVHLLFLHQTGSNNPLGIVKFHPYYTTKDALG…
	U_uni_ MLPDIFSAFDPQMSRTKGMTTLVTALMTMIILTNLIGLLPYVFSTSSHLIFSVTIGLPLWLSLIMSGVTFNFKMFFAHFVPSSAPNALAPALVLIETLSCLMRPITLSFRLAANMSAGHIVLTLIGSYAMQAMFSSLVFFQTLYIFFEWGICLIQAYIFCLLLSLYADEHFKPFRQEHPLIKILNGSLIDLPAPKNLSIWWNFGSLLGLCLIIQILTGLFLAMHYAPHVDLAFSSVAHISRDVNYGWLLRATHINAASMFFACIYLHVGRGLYYGSFETWNIGVIIMIITMATAFLGYVLPWGQMSFWGATVITNLLSAIPYIDPDIVQWLWGGFAVDNATLNRFFSLHFLLPFLLVAASAVHLLFLHQTGSNNPLGIVKFHPYYTTKDALG…
	W_pig_ MCLDVFSIFDIQCSRSKGYSIVIISLFLVLVSVNLLGLVSFSFSTSSHLLFTLVIGLPLWMSMMMSSFMFSKKTFIAHLLPDGAPLWLNPFLVLIESISIMVRPITLSFRLAANMTAGHVVLCLMTSYLCIFMNCFLLTMSMVYVLFEVGICMIQGYIFCLLLSLYTDDHMMQLRKSHPVMKVLNGAMVDLPAPLNISIWWNYGSLLGLMLIIQLITGLLLSMHYCSNVELAFSSVVHIMRNVDFGWMLRYTHANAASLFFLFMYIHIGRGIYYMSFEVWNIGVVLFILTVATAFLGYVLPWGQMSFWGATVITNLLSTIPYSGTSIVEWVWGGFSISNPTLTRFFSIHFVLPFVMVAFVIIHLLFLHQTGSNNPLGVITFHPYYLIKDLLG…
	W_sub_ MALDIFSNFDEIISRSGMSYSIFLSWSLIVMWMNILGLMPYIFSLTSHLAINLSLALPMWMTIILLNMSYNIDSYVSHFQPLGSPTLLNPFLCLIELVSTLVQPMTLAVRITANLSTGHIMLALMGGAFASSNFMLLLLVGIFYIMFDLGVCVIQTYIFTLLPILYTDNHTKPFLQKHTLGKMW-MSLVSLAVPKNISALWSFGSLSGLCLVLQILTGLFLAMFFSADTTIAFDSAIRISRDVNYGWLIRNMHANGASMFFVCLYIHIGRGLYYKSYETWLIGVTLLFLTILTAFMGYVLPWGQMSFWAATVITNLVSAVPYLGNDVVMWIWGGFSVSNATLTRFYGLHYLMPLVIAVLSMIHIIFLHETGSNNPLGVMKFHPYFTIKDLFG…
	;
end;
begin mrbayes;
	charset atp_six = 1-170;
	charset cob = 171-521;
	charset cox_one = 522-1026;
	charset cox_two = 1027-1243;
	charset cox_three = 1244-1496;
	charset nad_one = 1497-1735;
	charset nad_two = 1736-1919;
	charset nad_three = 1920-2003;
	charset nad_fourl = 2004-2054;
	charset nad_four = 2055-2371;
	charset nad_five = 2372-2766;
	charset nad_six = 2767-2866;
	partition by_gene = 12:atp_six,cob,cox_one,cox_two,cox_three,nad_one,nad_two,nad_three,nad_fourl,nad_four,nad_five,nad_six;
	set partition = by_gene;
	lset applyto=(2,5,8,12) rates=gamma;
	lset applyto=(1,3,4,6,7,9,10,11) rates=invgamma;
	prset applyto=(2,6,7,8,12) statefreqpr=fixed(0.054116,0.018227,0.039903,0.020160,0.009709,0.018781,0.024289,0.068183,0.024518,0.092639,0.148658,0.021718,0.061453,0.088668,0.041826,0.091030,0.049194,0.029786,0.039443,0.057701);
	prset applyto=(1,3,4,5,9,10,11) statefreqpr=fixed(empirical);
	prset applyto=(1,2,4,5,6,7,8,10,11,12) aarevmatpr=fixed(0.2,0.2,0.2,1,4,500,254,36,98,11,0.2,154,262,0.2,0.2,0.2,0.2,183,862,0.2,262,200,0.2,121,12,81,3,44,0.2,41,180,0.2,12,314,15,0.2,26,2,21,7,63,11,7,3,0.2,4,2,13,1,79,16,2,1,6,515,0.2,209,467,2,0.2,349,106,0.2,0.2,3,4,121,5,79,0.2,312,67,0.2,56,0.2,515,885,106,13,5,20,0.2,184,0.2,0.2,1,14,118,263,11,322,49,0.2,17,0.2,0.2,39,8,0.2,1,0.2,12,17,5…
	prset applyto=(9) aamodelpr=fixed(mtrev);
	prset applyto=(3) aamodelpr=fixed(lg);
	unlink revmat=(all) shape=(all) pinv=(all) statefreq=(all) tratio=(all);
	mcmcp Nruns=2 Nchains=4 ngen=3000000 printfreq=1000 samplefreq=1000 savebrlens=yes;
	mcmc;
	sump;
	sumt;
end;
