# Supplementary material for: Comparative Mitogenomics of Leeches (Annelida: Clitellata): Genome Conservation and Placobdella-Specific trnD Gene Duplication
Source: PLoS One. 2016 May 13;11(5):e0155441. doi: 10.1371/journal.pone.0155441 (PMC4866719; doi:10.1371/journal.pone.0155441)
Supplement: S2 File — Concatenated amino acid alignment used for phylogenetic reconstruction excluding myzostomids. The alignment was “cleaned” using Gblocks and is in nexus format. (NEX) [file pone.0155441.s003.nex]

#NEXUS
	begin data;
	dimensions ntax=40 nchar=2936;
	format datatype=Protein gap=- missing=? interleave=no;
	matrix
	A_asp_ MMPDIFSSFDPIFTQLSRTKGASSIISSTFIILILINLMGMVPYTFSTSSHLIFTLSLGFPMWLSFILSSASLSPKKTIAHLLPDGAPDWLNPFLVIIETTGIVVRPLTLSFRLAANMSAGHIVLSLAGIYCASAWFTSLILTTLGYVLFEFAICLIQAYTFCLLLSLYSDDHFKPIRTTHPAIKIINSSLIDLPAPNNISIWWNYGSLLGLCLVIQIATGLFLSMHYSPNIEMAFSSVAHISRDVNYGWLLRSIHANGASMFFLFIYLHAGRGLYYGSFETWNIGVLLFILTMATAFTGYVLPWGQMSFWGATVITNLFSAIPYIGKSLVEWIWGGFAVDNATLNRFFSFHFILPFIIIGATILHIMFLHQTGSNNPIGIIPFHSYYSIKD…
	A_cri_ MMLDIFSSFDPMCTQSRRTKGFSSVLSALFLFIIIVNFLGLIPYMFSASSHLVYSLAFGLPMWLSLILSGAVAFTSSFLAHLLPGGAPGWLDPFLVLVESVSIMLRSITLSFRLAANMSAGHIALTLMGVYASSAVFLSLVLIQMFYILFEMGICLIQSYIFCLLASLYSDDHFSTIRKTHPLLKIVSSSLVELPAPTNLSVAWNFGSLLGLCLVIQILTGIFLSMHYTPNVLEAFNSCIHIMRDVENGWLLRNLHANGGSWFFICIYIHMGRGIYYGSYETWNVGVILFLLTMAAAFLGYVLPWGQMSFWGATVITNLLSAIPYIGKPLVEWVWGGFSIGNATLNRFFAFHFLVPFIMVALTMIHFLFLHQTGSNNPLGVTMFHWAYSSKD…
	B_ner_ MAMDIFSTFDDVTELITRSLGSSSLMTAIMTTVLTLNLFGLTPYTFSATSHLVINLSLTLILWMHILMMSMSFNLSEFLAHLQPLGAPAMINPFLCLIELVSLLVRPLTLAVRLTANLSTGHILMSLLGTGMTSSPLPVLMMMGSAYCMFEMGVCFVQAYIFTLLPTLYADEHKNQMMKHNPMGKMA-NSLIQLACPKNISALWSFGSLLGLCLITQILTGIFLAMFYIPNIYQAFDSAIYISRDVNFGWLIRSIHANSASMFFICIYTHTGRGIYYSSHETWMVGVTLLLITILTAFLGYVLPWGQMSFWAATVITNLLSAIPYLGSTIVNWIWGGFSVSNATLTRFYALHFLFPFLISALSLMHIIFLHQSGSSNPLGLMKFHIYFSAKD…
	C_tor_ MLTDIFSALDPLYYQSTRTKSFPSMISSLFIIIILMNLHGLIPYSFSITSHLIFTLTLGLSLWFAILLSSMMYKPMKFMGSLLPGGAPDWLNPALVIIETISIMVRPITLSFRLAANMSAGHIVLSLMGIYTASALFSSLLITQMGYMMFEVGICLIQAYIFTLLLTLYADDHFSPMRKSHPLFKIMNNALVDLPAPNNLSIWWNFGSLLGLCLGIQIITGILLAMHYTPHIDIAFSSVAHITRDVNYGWLMRTIHANGASLFFLCIYMHIGRGLYYGSYETWNIGVILLLLTMAAAFLGYVLPWGQMSFWGATVITNLFSAIPYIGTNLVQWMWGGFAVDNATLNRFFAIHFFVPFIIAALTVIHLLFLHLTGSNNPLGIIPFHWYYSSKD…
	D_sub_ MMLDIFSTFDPMTNQSNQTKGL-SVLQPLFFLIILLNLMGLMPYTFAQSSHLMMTAPLAFSLWASLILSSMLMNPRQFLAHFLPSGAPLWLNPSLLLIEMMSTLLRPITLAFRLAANMTTGHIIMSLMALALSANLTSLILIPQIFYSMFEAAICLIQAYIFCLLLTLYAEDHPSPMRKHPLILTNLNSLLVDLPAPLNISTMWNFGSMMALCLVIQIMTGLFLAMHYSPSAMTAFSSVAHISLDVNAGWMIRLIHTNTVTFFFLFIYAHIGRAIYYKSFNTWNSGISLLILLMGAAFMGYVLPWGQMSLWALTVITNLLSAIPYLGPSIVQWFWGGFTVDSPTLNRLFVLHFMIPLILAVIFLLHLIFLHETGSTNPLGLIPFHPYHVWKD…
	E_van_ MMLDIFSSFDPMLSQSQRTKGFNSFLACLFLFIIVVNFSGLIPYMFSVSSHLVYSLSFGFTIWASLIISGVAAFTSSFMAHLLPGGAPGWLNPFLVLVETVSILVRPITLSFRLAANMSAGHIVLTLMGVYASSAVFSSLVFIQMFYIVFEVGICLIQGYIFCLLASLYSDDHFSSMRKSHPLLKIASSALVELPAPINISIAWNYGSLLGLCLIMQIVTGIFLSMHYTPHISDAFSSCIHIMRDVDNGWVLRNLHANGGSWFFICIYLHMGRGLYYGSYETWNIGVVLFFLTMAAAFLGYVLPWGQMSFWGATVITNLLSAVPYIGKSLVEWIWGGFSVGGPTLNRFFAFHFLVPFIIVALSAIHLLFLHQTGSSNPIGVTAFHWAYTSKD…
	F_his_ MLFDLFSCFDDVGELADNHMSGRTVLVSLFVLVGYLNPMGLYPYMFSMTSHLATNLALSLPLWVAILLASSSFSGYSFLSHLQPTGAPAALSPFLCLIELVSLIIRPLTLCVRLAANLSTGHIFIALLAGS--------TIPVGVFYFAFEFAICGIQNYIFTLLPLLYLEEH---------------KLLTHLACPSNISNFWGGGFILGFCLVLQLISGIFLSLFYSGGEITAFASTIAITRDVSGGWLVQALHANGASFFFFVIYMHIGRGIYYKSYHTWMVGVTIFLALMATAFLGYVLPWGQMSFWAAQVITGLCSAVPYVGSSLTIWLWGGFSVSDATLIRFYGLHYLVPFLIAALSLAHIFFLHESWSNNPLG-IVFQPYFTFKD…
	G_bra_ ?????????????????????????????????????????????????????????????????????????????????????????????????????????????????????????????????????????????????????????????????????????????FKPIHKSNPLLKIMTSAMIELPAPSNLSIWWNFGSLLGLCLVIQLITGLFLSMHFSANIDIAFNSISHIMRNVNYGWLIRLIHANGASMMFLCIYIHMARSIYYFSFETWNIGLILFILTMMTAFVGYVLPWGQMSFWGATVITNLFSAIPYIGAFFVEWVWGSFSVSNPTLNRFFSFHFILPFILMAMTIIHLLFLHQTGSNNPLGIIPFHIYYSLKD…
	H_off_ MMPDIFSSFDMIFSQLMRTKAYSLIIFNLFIVILIMNLMGMIPFSLSITTHLMLTLSLGLPLWFTVILSSFMYNKKEFIAKLLPDGAPNWLNPFLVIIETISILVRPLTLSFRLAANMTAGHIVLSLLGIYTSLAISSSLVPVTMGYILFEFAICTIQAYIFCLLLSLYTDDHFKPFRISHPVMKIVNNALIDLPAPNNISIWWNYGSLLGLALTIQTITGIFLSMHYVPNIEMAFSSVIHITRDVEYGWLLRYLHANGASMFFLFLYLHIGRGIYYSSFETWNIGITLYILTMATAFMGYVLPWGQMSFWGATVITNLLSTFPYIGKMMVEWIWGGYAVDNATLNRFFSFHFLLPFSMIALVVIHLLFLHQTGSNNPLGIIPFHPYYSIKD…
	H_rob_ ?????????????????????????????????????????????????????????????????????????????????????????????????????????????????????????????????????????????????????????????????????????????FKPFRSHHPVIKIMNNALIDLPAPNNISIWWNYGSLLGLALTIQTITGLFLSMHYVPNVEFAFSSVMHITRDVEYGWLLRYLHANGASMFFLFLYLHIGRGIYYSSFETWNIGVTLYILTMATAFMGYVLPWGQMSFWGATVITNLLSTIPYIGKMLVEWIWGGFAVDNATLNRFFSFHFMLPFVMIALVAIHLLFLHQTGSNNPLGIIPFHPYYSIKD…
	L_rub_ MLGELFSSLDFSMGQLKQGSGFSGVVGPLFFLVMSLNLMGLFPMVFGVSTHLLPNFTVGLTVWLGLILSSIFYGFYSTVGHMLPSGAPWWLNPFLILVDFVSLLIRPLTLTVRLAANMAVGHVVLGLWGMMMLPFSGLCLCVPAVMYILFEIMVCMVQGYIFFLLLSLYAEDH----------LRSV-RSVLDVPMPVNLSASWNFGSLLGAVLTLQILSGVFLSMHYLPSSDLAFMSIDHIMRDVNGGWVIRLVHVWGSSMFFFLLYCHMGRGIYYGSFAVWGVGVVIFIASMATAFLGYVLPWGQMSFWGAPVITNIFSAIPYLGKSLVIWLWGGFSVGGPTLTRFYTLHFLLPMVLVGLVLVHIFLLHETGSSNPLGVVPFHPFYTSKD…
	L_terr_ MMPDIFSSFDPIFTQLSRTKGLSTPLSTIFFMLVMINLMGLIPYMFSTSSHLVFTLSLGFPIWLSLMISTFAHSPKKSTAHFLPDGAPDWLNPFLVLIETTSVFVRPLTLSFRLAANMSAGHIVLSLMGIYCAAAWFSSLILTAIGYILFEVAICLIQAYIFCLLLSLYSDDHFKPIRTTHPAIKIINSTLIDLPAPNNISIWWNYGSLLGLCLVIQVLTGLFLSMHYVPNIEMAFSSVALISRDVNYGWLLRSIHANGASMFFLFIYLHAGRGLYYGSYETWNIGVILFLLTMATAFMGYVLPWGQMSFWGATVITNLFSAIPYIGKTLVEWIWGGFAVDNATLNRFFAFHFILPFAIMGATILHIMFLHESGSNNPIGLIPFHPYYSIK…
	M_san_ MMMDIFSTFDPAYDQVKRTKSLASVLCPLFLLIIVVNLIGMIPYTLSASSHLLFSVTLALPLWFSLILSGFMSKPKTATANFLPSGAPAWLAPALIIIETISVMVRPITLSVRLAANMSAGHIVLGLMGMYCAAAFASSLLLIQSGYTIFEFGICCIQAYIFFLLLTLYADEHSQPLRKSHPAITLINNSLIDLPAPNNLSIWWNFGSLLGLCLVMQILTGLFLAMHYAPHVDLAFNSVAHLTRDVNYGWLLRTMHANGSSWFFICIYLHVGRGLYYGSYETWNIGVLLLFLVMLTAFLGYVLPWGQMSFWGATVITNLLSAIPYIGKMLVEWVWGGFAVDNATLTRFFAIHFMTPFAIAGLTMLHFLFLHQTGSNNPLGIIPFHLYYSTKD…
	M_vul_ MMPDIFSSFDPMFTQLGRTKGSSSIISSTFIILIMVNLMGMIPYTFSTSSHLIFTLSLGFPMWLSFIMSSSLYSPKKTIAHLLPDGAPDWLNPFLVIIETTSIVVRPLTLSFRLAANMSAGHIVLSLVGIYCASAWFTSLILTTLGYVLFEFAICMIQAYIFCLLLSLYSDDHFKPLRTTHPAIKIINGSLIDLPAPNNISIWWNYGSLLGLCLVIQIATGLFLSMHYSPNIELAFSSVAHISRDVNYGWLLRSIHANGASMFFLFIYLHAGRGLYYGSFETCNLGVILFILTMATAFTGYVLPWGQMSFWGATVITNLFSAIPYIGKSLVEWIWGGFAVDNATLNRFFSFHFILPFIIIGATILHIMFLHQTGSNNPIGVIPFHSYYSIKD…
	N_sp_ MMTDIFSSFDPMHEQASRTKGFSSIISALFLFLITANLIGLLPYVFSPTSHLLMTLTLGLPLWLSLILTSVSWSPSSFAAHLLPAGAPDWLNPFLVLIETISTCLRPITLSFRLAANMSAGHIVLGLMAIYASASLFSPLLITQVFYTLFEVGICLIQAYIFCLLLTLYSDDHFSPIRKTHPAIKILNSSLVDLPAPSNLSIWWNFGSLLGLCLIIQLVTGLFLSMHYTPHVELAFSSVAHISRDVNYGWFLRNLHANGASWFFICIYLHVGRGMYYASYETWNIGVVLLLLTMATAFVGYVLVWGQMSFWGATVITNLLSAIPYIGKSIVEWLWGGFAVDNATLNRFFAFHFLLPFAIAAVTVIHLLFLHQSGSNNPLGIIAFHTYYTVKDI…
	O_lat_ MMTDLFSSFDPMNDQMSRTKGMTSIISPLFLFLILTNWTGLIPYVLPASSHLLFTLSFGLPLWLALMISSAKNSISSFTAALLPEGAPDWLNPFLTLAETISIMVRPATLSFRLAANMSAGHIVLALMGSYIISLLLIQLMPAHMGYILFEVAMGMIQAFIFCLLLSMYSEDHHNPIRKHHPLLKPINYSLIDLPAPGNLSVWWNFGSLLGLCLTIQIITGLFLSMHYTPHVDMAFSSVIHITRDVNYGWALRNVHANGGSAFFLCLYIHMGRGMYYGSFETWNIGMILFILVMATAFMGYVLPWGQMSFWGATVITNLFSAIPYIGKTLVEWLWGGFAVDNATLNRFFALHFMLPFVAVALTVIHLLFLHQTGSNNPLGVIPFHQYYSYKD…
	P_aib_ MMLDIFSSFDPMNDQGSRTKGFNIIIVSLFIIIINVNLIGLLPAVFSYSSHLLFTLSFGLPLWLALILSAIMFNTTSWIASLLPGGAPHWLNPFLVLIETISISVRPLTLSFRLAANMSAGHIVLTLIGTYCAASMFSSLFMIQMGYIMFEIGICLIQSYIFCLLLSLYADDHFSPIRKTHPGIKIANNALVDLPAPANLSIWWNFGSMLGICLVIQIITGLILSMHYSPHTDLAFSSVAHIMRDVNYGWILRYIHANGASWFFICIYLHIARGIYYGSYETWNIGVILVVLVMATAFVGYVLPWGQMSFWGATVITNLLSAIPYVGAMLVEWVWGGFAVDNATLNRFFALHFLLPFIIAALSMIHLLFLHQTGSNNPLGIVPFHMYYSFKD…
	P_cri_ MLTDIFSSFDPMHSQVSRTKGFSPLTTSIFLLLLLINLSGLFPYCFSTSSHLFLTLTLALPLYYHSLYSSFINSPSSFAAGILPSGAPDWLNPFLILAESLSILVRPITLSFRLAANMSAGHVVLSLMGIYAASALLYSLIAIQAFYMLFEFGICLIQAYIFCLLLSLYADDHFKPLRKTHPLAKIINSVLIDLPAPSNLSIWWNYGSLLGLCLVIQILTGLFLSMHYTPHIDSAFSSVAHITRDVNYRWMLRNLHANGGSLFFICLYLHIGRGIYYNSFETWNTGVILLILTMATAFMGYVLPWGQMSFWGATVITNLFSAIPYIGKSLVEWLWGGFAVDNATLNRFFALHFCLPFIIAALMMIHIMFLHQTGSNNPLGVIPFHWYYTSKD…
	P_dum_ MMLDIFSSFDPMNDQGNQTKGFNSFIVALFIIIINMNLMGLLPAVFSYSSHLLFTLSFGLPLWLALIMSAIVFNPYSWVAGLLPGGAPHWLNPFLVIIETISISVRPLTLSFRLAANMSAGHIVLTLIGTYCAASAFSSLISIQMGYIMFEMGICIIQSYIFCLLLSLYSDDHFSPVRKTHPGIKIANGALVDLPAPGNLSIWWNFGSMLGVCLVIQILTGLILSMHYSPHTDLAFSSVTHIMRDVNYGWILRYMHANGASWFFICIYLHIARGIYYGSYETWNIGVILVVLVMATAFVGYVLPWGQMSFWGATVITNLLSAIPYIGPMLVEWVWGGFAVDNATLNRFFALHFLLPFVVMAMSILHLLFLHQTGSNNPLGIVPFHMYYTFKD…
	P_esc_ MLTDIFSSFDPIKSQTSRTPSMHHFLMTLFILLTSLNLLGLFPYVFSVTSHLLFTLSFGLPLWLMLILSGTFFAPSSFAAGLLPAGAPAWLNPFLVLIETISTGVQPGTLSFRLAANMSAGHIVMTLLSIYLMITFWTTLLFTQISYTLFEAGIALVQAYIFCLLLSLYSDTHFKPTRKTHPVLKILSGSLVDLPAPINLSIFWNFGSLLGLCLVIQILTGLFLAMHYTPHVDLAFSSVAHICRDVNFGWLLRFTHANGASMFFICLYIHIARGIYYGSFEVWALGVIMLLLTMATAFMGYVLPWGQMSFWGATVITNLFSALPYIGTPLVQWMWGGFAVGNATLNRFFALHFLLPFAIAAFSVLHLVFLHQTGSNNPLGIIPFHPYYTFKD…
	P_exc_ MMPDIFSSFDPIFTQLTRNKGSHINHCMHIYYSDYSNLSGMIPYTFSTSSHLIFTLAIGFPMWLSFILSSASLSPKKTIAHLLPDGAPDWLNPFLVIIETTSIIVHPLTLSFRLAANMSAGHIVLSLIGIYCASAWFTSLILTSLGYVLFEFAICLIQAYIFCLLLSLYSDDHFKPLRTTHPALKIVNGSLIDLPAPNNISIWWNYGSLLGLCLVIQVATGLFLSMHYAPNIEMAFSSVAHISRDVNYGWLLRSIHANGASMFFLFIYIHIGRALYYGSFETWNIGVILFVLTMATAFTGYVLPWGQMSFWGATVITNLFSAIPYIGKSLVEWIWGGFAVDNATLNRFFSFHFVLPFAIMGATILHIMFLHQTGSNNPIGVIPFHSYYSIKD…
	P_gou_ ?????????????????????????????????????????????????????????????????????????????????????????????????????????????????????????????????????????????????????????????????????????????HKPIRKTHPLLKVMNGAVVDLPAPSNLSIWWNFGSLLGLCLMIQIVTGLFLAMHYTPHIDLAFTSVAHIARDVNYGWLLRNLHANGASWFFICLYLHMARGIYYGSYEMWGCN---LSLTMAAAFMGYVLPWGQMSFWGATVITNLFSAIPYIGKTIVEWMWGGFAVDNATLNRFFAFHFFVPFLILAMAVLHLLFLHQTGSNNPLGIVPFHWYYTIKD…
	P_lam_ MLMDIFSSFDSIFNQLTRTKGYNVIIVPLFLLLIVANLMGMVPYTMSISTHLIFTLSLGLTLWATVILSSLALNKKEFIAKLLPDGAPDWLNPFLVLIETVSITVRPLTLSFRLAANMSAGHIVLGLLGTYMSIALSTSLLLISSGYILFEFAICMIQAYIFCLLLSLYTDDHFKPFRTQHPLTKIMNNALIDLPAPNNISIWWNYGSLLGLALTIQTITGIFLSMHYVPNIEMAFSSVAHISRDVEYGWLIRYLHANGASMFFLFLYLHIGRGIYYSSFETWNIGVTLYILTMATAFMGYVLPWGQMSFWGATVITNLLSTIPYMGKMLVEWIWGGFAVDNATLNRFFSFHFLLPFTMMALVVLHLLFLHQTGSNNPLGIIPFHPYYSIKD…
	P_nun_ MMLDIFSSFDPMNDQGTRTKGFNIVIVSLFIIIININLIGLLPAVFSYSSHLLFTLSFGMPLWLALILSAIAFNTTSWIASLLPGGAPHWLNPFLVLIETISISVRPLTLSFRLAANMSAGHIVLTLIGTYCAASMFSSLFSIQMGYIMFEIGICLIQSYIFCLLLSLYADDHFSPIRKSHPGIKIANNALVDLPAPANLSIWWNFGSMLGVCLVVQIITGLILSMHYSPHTDLAFSSVAHIMRDVNYGWILRYIHANGASWFFICIYLHIARGMYYGSYETWNIGVILVVLVMATAFVGYVLPWGQMSFWGATVITNLLSAIPYIGPMLVEWVWGGFAVDNATLNRFFALHFLLPFIVAALSMLHLLFLHQTGSNNPLGIVPFHMYYTFKD…
	P_par_ MLMDIFSSFDSMFNQLSRTKGYDVIISSLFLMLIMVNLMGMIPFVMSISTHLIFTLSLGLTLWVSVILSSITLNKKEFIAKLLPDGAPDWLNPFLVLIETVSITVRPLTLSFRLAANMSAGHIVLGLLGTYLSVALSTSLLLISSGYILFEFAICMIQAYIFCLLLSLYTDDHFKPFRTQHPLIKIMNNALIDLPAPNNISIWWNYGSLLGLALTIQTITGIFLSMHYVPNVEMAFSSVTHISRDVEYGWLIRYLHANGASMFFLFLYLHIGRGIYYSSFETWNIGVTLYILTMATAFMGYVLPWGQMSFWGATVITNLLSTIPYIGKMLVEWIWGGFAVDNATLNRFFSFHFLLPFMMIALVVLHLLFLHQTGSNNPLGIIPFHPYFSIKD…
	P_sul_ ?????????????????????????????????????????????????????????????????????????????????????????????????????????????????????????????????????????????????????????????????????????????LTPLRKTHPLAKAVNSSIVDLPAPMNLSLAWNFGSLLGMCLVIQVATGIFLAMHYTPNVDLAFSSCAHISRDVNYGWLLRSLHANGASLFFVCIYLHIGRGIYYGSYETWNVGIILYILTMATAFLGYVLPWGQMSFWGATVITSLFSAIPYIGQTFVEWLWGGFAVDNATLNRFFALHFLIPFVMMAFTIIHIILLHQTGSNNPLGITPFHWLYTSKD…
	Q_ers_ -MTDLFSSFDPMVNQMLRTKGMTSIIPPLFLLLMTTNWWGLVPYLTPPSSHLLFTLSFGLPLWLTLIISSFTKSTSLFMASLLPEGAPSWLNPFLTLAESISILVRPTTLSFRLAANMTAGHIILSLVSTYITSLLLSNPLIPIYSGILFELAMGFVQAFIFCLLLSLYSDDHFNPMRKSHPLFKLMNNSLVDLPTPKNISIWWNFGSLLGLCLIIQLLTGVILSAHYTPHITTAFPSVIHITQDVNYGWLVRNIHANGASTFFLCMYLHIGRGIYYASFETWTIGMIMFLMAMATAFMGYVLPWGQMSFWGATVITNLFSAIPYVGPNLVQWLWGGFAVDNATLNRFFAFHFLIPFLICALTAIHFLFLHQSGSNNPLGIIPFHQYYTIKD…
	R_pac_ MMMDIFSSFDPIYLQLSRTKGLSSLVSPLFIFVMFINFMGLIPYMFSASSHLLFTLSLALPLWLSLIMSGILFSPSSFAASLLPSGAPTWLNPFLVLIETISISVRPLTLAFRLAANMSAGHIAL????????????????????????????????????????????????FKPIRKSNPVLKILNTALVDLPAPINLSTWWNFGSLLGLCLVLQIATGLFLSMHYASNMEIAFSSVIHITRDVNFGWFIRALHANGASAFFLCMYLHMGRGLYYSSFETWNIGVILFILTMATAFVGYVLPWGQMSFWGATVITNLFSAIPYIGQDLVQWLWGGFSVSNATLNRFFAFHFLLPFILAAMSAIHLLFLHQTGSNNPLGLIPFHIYYSVKD…
	R_pis_ MMMDIFSSFDPIFLQLSRTKGLSSLVTPLFIFVMFINFMGLVPYMFSASSHLLFTLSLALPLWLSLIISGILHSPSSFAASLLPSGAPTWLNPFLVLIETISISVRPLTLAFRLAANMSAGHIVLSLVGLYATTALFSSLLAIQTGYFMFEVAICSIQAYIFCLLISMYADDHFKPIRKSNPVLKILNTALVDLPAPVNLSTWWNFGSLLGLCLVLQIATGLFLSMHYASNMEIAFSSVIHITRDVNFGWLIRALHANGASAFFLCMYLHMGRGLYYSSFETWNIGVILFILTMATAFVGYVLPWGQMSFWGATVITNLFSAIPYIGQDLVQWLWGGFSVSNATLNRFFAFHFLLPFILAAMSAIHLLFLHQTGSNNPLGLIPFHIYYSVKD…
	S_arm_ MMTDLFSSFDPMNDQMSRTKGMTSMISPLFLFLIMTNWTGLVPYVLPSSSHLLFTLTFGLPLWLALIISSAKQNISSFMAALLPEGAPAWLNPFLTLAETISTVVRPATLSFRLAANMKAGHIVLALIGSYVVSLLLLQLLPSHMGYILFELAMGMIQAFIFCLLLSLYSEDHHSPIRKHHPLLKPINYSVLDLPAPSNLSMWWNFGSLLGLCLVIQIITGLFLSMHYTPHIDMAFSSVIHITRDVNYGWLLRNIHANGGSAFFLCLYIHIGRGIYYGSYETWNVGMILFILVMATAFMGYVLTWGQMSFWGATVITNLFSAIPYIGKALVEWLWGGFAVDNATLNRFFAFHFILPFITTALVIIHFMFLHQTGSNNPLGIISFHQYYSSKD…
	S_nud_ MLMDLFSSFDSIMSKRRRTKTPHYFSTQLFFFIIIMNLSGLVPFLFTLTSHLIFTLTFGLPLWAALIISSLQHAPLSFAAALLTWGAPAWLNPPPGLNETLSALVRPITLIIRLAANMTAGHIIMTLLGIYQYAP----LLPLQAFYTVFEFGISLIQAYIFCLLLSLYSDDHFKPMRKTHPVLKVINFFLIDLPAPANLSIWWNFGSLLGLCLVIQLVTGLFLAMHYTPHVDLAFSSIAHIMRDVNYGWLLRYLHANGASFFFICLYLHVGRGIYYGSYETWNIGVILLSLTMATAFVGYVLPWGQMSFWGATVITNLLSAIPYIGKMLVEWIWGGFAVANATLNRFFAFHFLLPFIIMALSVLHLLFLHQTGSNNPLGIVPFHTYYTTKD…
	T_bir_ MMPDIFSSFDPIFTQLSRTKGSTSIISSTFIILIMVNLMGMIPYTFSTSSHLIFTLTLGFPMWLSFILSSTLFSPKKTIGHLLPDGAPDWLNPFLVIIETTSILVRPLTLSFRLAANMSAGHIVLSLVGIYSASSWFTSLFMTSLGYVLFEFAICLIQAYIFCLLLSLYSDDHFKPLRTTHPAIKIINSSLIDLPAPNNISIWWNYGSLLGLCLVIQIATGLFLSMHYTSSVETAFSSVAHISRDVNYGWLLRSMHANGASMFFLFIYVHAGRGLYYGSFETWNIGVLLFILTMATAFTGYVLPWGQMSFWGATVITNLFSAIPYIGKSLVEWIWGGFAVDNATLNRFFSFHFILPFVIIGATVLHIMFLHQTGSNNPIGIIPFHSYYSIKD…
	T_het_ MMLDIFSSFDPMNSQSNRTKGFNNILVALFTMIIMINLMGLLPAVFSYSSHLLFTLTFGLPLWLTLIISAIHYDTTTWAASLLPGGAPDWLNPFLVLIETVSIAVRPLTLSFRLAANMSAGHIVLTLIGSYAAAAVFASLFFIQVIYIMFEVGICLIQAYIFCLLLSLYADDHFSPLRKTHPGIKIANNSLIDLPAPSNLSIWWNFGSMLGLCLVMQVITGLMLAMHYTPHIDLAFSSITHIMRDVNYGWLLRYLHANGGSWFFICIYLHVARGIYYGSYETWNIGVVLLVLVMATAFVGYVLPWGQMSFWGATVITNLLSAIPYIGKMLVEWMWGGFAVDNATLNRFFALHFLLPFLIMAMSALHLLFLHQTGSNNPLGIIPFHMYYTLKD…
	T_ret_ MLSDIFSALDFMQMQISMTPGTFSLFVPLFFSILMVNLFGLLPYVFSPTSHLVLNITLALTLWSMFIFSSLTTNLGLFMSHLLPPGAPSLINPFLVIVESISILVRPITLTIRLAANISAGHLVLSLLSSYLISASTSSLFTISVGYSLFEVMVSCVQAFIFALLLTLYTNDHRMPLRKSHPIIKILNNSLVDLPSPMNFSSWWNFGSLLGTCLVIQILTGLFLSMHYIPDINMAFDSMSHVMRDVNSGWIIRLMHANGASWFFICLYCHVGRGIYYGSYDTWNVGVIILILTMATAFLGYVLPWAQMSFWAATVITNFLSAFPYLGKSLVLWVWGGFAVDSATLTRFYALHFLLPFVIAAASVAHLLFLHQTCSNNPLGIIPFHPYYTTKD…
	T_str_ MLTDIFSSFDPMFEQAARTKGFAPILSSLFTLIILVNLSGLLPYVFSTSSHLFFTFSLAIPLWLAMIMSSVTNSPTDFLAGILPGGAPSWLNPFLVLIETTSISVRPITLSFRLAANMSAGHIVLGLIGIYSASALFTSLLSIQILYILFEMGICLIQAYIFCLLLSLYSDDHFQPMRKAHPLMKIINGVLIDLPAPNNISAWWNFGSLLGLCLAIQILTGLFLAMHYTPHIDSAFSSVAHITRDVNYGWLLRNLHSNGGSWFFICLYIHIGRGIYYGSFETWNIGVILFILTMASAFLGYVLPWGQMSFWGATVITNLFSAIPYIGTPLVEWLWGGFAVDNATLNRFFALHFCIPFIMAAMAAIHILFLHQTGSNNPLGIVPFHWYYSMKD…
	T_tra_ -MAELFSSLDFSSQVLLSSKGIPGLLICVLMLVMTLNLSGMVPGVFASTSHLLTNFALGVTVWLGFLFSSLFNSVRGFLSHFLPVGGPWWLNPFLVVIELVSTMIRPVTLGVRLAANMAAGHVLLGLLGKIMLPLGGVWLSIPALFYSVFESGICIVQGYIFFLLLVLYTDDH----------VQIFRKNIMDIPMPMNLTVYWNFGSLLGMVLVLQILSGAFLSMHYVPSGDSAFMSVDHIMRDVGGGWVLRLLHVWGSSFFFLLLYFHMGRGVYYGSYYTWILGAILFLLSMAVAFLGYVLPWGQMSFWGATVITNIFSAIPYVGGALVTWLWGGFSVGGPTLTRFYTLHVLLPMGLAALALVHMFFLHLTGSSNPLGVVPFHPFYTSKD…
	U_cau_ MLPDIFSAFDPMHGQMSRTKGMTTLVTALMTMIILTNLIGLLPYVFSTSSHLIFSVTIGLPLWLSLIMSGVTFNFKMFFAHFVPSSAPNALAPALVLIETLSCLMRPITLSFRLAANMSAGHIVLTLIGSYAMQAMFSSLVFFQTLYIFFEWGICLIQAYIFCLLLSLYADEHFKPFRQEHPLIKILNGSLIDLPAPKNLSIWWNFGSLLGLCLIIQILTGLFLAMHYAPHVDLAFSSVAHISRDVNYGWLLRATHINAASMFFACIYLHVGRGLYYGSFETWNIGVIIMIITMASAFLGYVLPWGQMSFWGATVITNLLSAIPYIGPDIVQWLWGGFAVDNATLNRFFSLHFLLPFLLVAASAVHLLFLHQTGSNNPLGIVKFHPYYTTKD…
	U_uni_ MLPDIFSAFDPMHGQMSRTKGMTTLVTALMTMIILTNLIGLLPYVFSTSSHLIFSVTIGLPLWLSLIMSGVTFNFKMFFAHFVPSSAPNALAPALVLIETLSCLMRPITLSFRLAANMSAGHIVLTLIGSYAMQAMFSSLVFFQTLYIFFEWGICLIQAYIFCLLLSLYADEHFKPFRQEHPLIKILNGSLIDLPAPKNLSIWWNFGSLLGLCLIIQILTGLFLAMHYAPHVDLAFSSVAHISRDVNYGWLLRATHINAASMFFACIYLHVGRGLYYGSFETWNIGVIIMIITMATAFLGYVLPWGQMSFWGATVITNLLSAIPYIDPDIVQWLWGGFAVDNATLNRFFSLHFLLPFLLVAASAVHLLFLHQTGSNNPLGIVKFHPYYTTKD…
	W_pig_ MCLDVFSIFDIMSDQCSRSKGYSIVIISLFLVLVSVNLLGLVSFSFSTSSHLLFTLVIGLPLWMSMMMSSFMFSKKTFIAHLLPDGAPLWLNPFLVLIESISIMVRPITLSFRLAANMTAGHVVLCLMTSYLCIFMNCFLLTMSMVYVLFEVGICMIQGYIFCLLLSLYTDDHMMQLRKSHPVMKVLNGAMVDLPAPLNISIWWNYGSLLGLMLIIQLITGLLLSMHYCSNVELAFSSVVHIMRNVDFGWMLRYTHANAASLFFLFMYIHIGRGIYYMSFEVWNIGVVLFILTVATAFLGYVLPWGQMSFWGATVITNLLSTIPYSGTSIVEWVWGGFSISNPTLTRFFSIHFVLPFVMVAFVIIHLLFLHQTGSNNPLGVITFHPYYLIKD…
	W_sub_ MALDIFSNFDEIFKIISRSGMSYSIFLSWSLIVMWMNILGLMPYIFSLTSHLAINLSLALPMWMTIILLNMSYNIDSYVSHFQPLGSPTLLNPFLCLIELVSTLVQPMTLAVRITANLSTGHIMLALMGGAFASSNFMLLLLVGIFYIMFDLGVCVIQTYIFTLLPILYTDNHTKPFLQKHTLGKMW-MSLVSLAVPKNISALWSFGSLSGLCLVLQILTGLFLAMFFSADTTIAFDSAIRISRDVNYGWLIRNMHANGASMFFVCLYIHIGRGLYYKSYETWLIGVTLLFLTILTAFMGYVLPWGQMSFWAATVITNLVSAVPYLGNDVVMWIWGGFSVSNATLTRFYGLHYLMPLVIAVLSMIHIIFLHETGSNNPLGVMKFHPYFTIKD…
	;
end;
begin mrbayes;
	charset atp_six = 1-173;
	charset cob = 174-524;
	charset cox_one = 525-1029;
	charset cox_two = 1030-1246;
	charset cox_three = 1247-1499;
	charset nad_one = 1500-1739;
	charset nad_two = 1740-1923;
	charset nad_three = 1924-2007;
	charset nad_fourl = 2008-2060;
	charset nad_four = 2061-2391;
	charset nad_five = 2392-2836;
	charset nad_six = 2837-2936;
	partition by_gene = 12:atp_six,cob,cox_one,cox_two,cox_three,nad_one,nad_two,nad_three,nad_fourl,nad_four,nad_five,nad_six;
	set partition = by_gene;
	lset applyto=(2,5,8,12) rates=gamma;
	lset applyto=(1,3,4,6,7,9,10,11) rates=invgamma;
	prset applyto=(2,6,7,8,12) statefreqpr=fixed(0.054116,0.018227,0.039903,0.020160,0.009709,0.018781,0.024289,0.068183,0.024518,0.092639,0.148658,0.021718,0.061453,0.088668,0.041826,0.091030,0.049194,0.029786,0.039443,0.057701);
	prset applyto=(1,3,4,5,9,10,11) statefreqpr=fixed(empirical);
	prset applyto=(1,2,4,5,6,7,8,10,11,12) aarevmatpr=fixed(0.2,0.2,0.2,1,4,500,254,36,98,11,0.2,154,262,0.2,0.2,0.2,0.2,183,862,0.2,262,200,0.2,121,12,81,3,44,0.2,41,180,0.2,12,314,15,0.2,26,2,21,7,63,11,7,3,0.2,4,2,13,1,79,16,2,1,6,515,0.2,209,467,2,0.2,349,106,0.2,0.2,3,4,121,5,79,0.2,312,67,0.2,56,0.2,515,885,106,13,5,20,0.2,184,0.2,0.2,1,14,118,263,11,322,49,0.2,17,0.2,0.2,39,8,0.2,1,0.2,12,17,5…
	prset applyto=(9) aamodelpr=fixed(mtrev);
	prset applyto=(3) aamodelpr=fixed(lg);
	unlink revmat=(all) shape=(all) pinv=(all) statefreq=(all) tratio=(all);
	sump;
	sumt;
end;
