# Supplementary material for: Comparative Mitogenomics of Leeches (Annelida: Clitellata): Genome Conservation and Placobdella-Specific trnD Gene Duplication
Source: PLoS One. 2016 May 13;11(5):e0155441. doi: 10.1371/journal.pone.0155441 (PMC4866719; doi:10.1371/journal.pone.0155441)
Supplement: S1 Table — (XLSX) [file pone.0155441.s004.xlsx]

## Sheet: Sheet1
Table S1. Accession numbers and taxonomic classification for all mitochondrial genomes used in this study
Organism	Complete	Accession number	Taxonomic classification
Flustrellidra hispida	Yes	DQ157889.1	Gymnolaemata (Flustrellidridae)
Bugula neritina	Yes	AY690838.1	Gymnolaemata (Bugulidae)
Watersipora subtorquata	Yes	EU365892.2	Gymnolaemata (Watersiporidae)
Terebratulina retusa	Yes	AJ245743.1	Rhynchonellata (Cancellothyrididae)
Laqueus rubellus	Yes	AB035869.1	Rhynchonellata (Laqueidae)
Terebratalia transversa	Yes	AF331161.1	Rhynchonellata (Laqueidae)
Diurodrilus subterraneus	No	KC790350.1	Palpata (Diurodrilidae)
Myzostoma seymourcollegiorum	No	EF506562.1	Myzostomida
Endomyzostoma sp. MZ-2009	No	FJ975144.1	Myzostomida
Sipunculus nudus	Yes	FJ422961.1	Sipuncula (Sipunculidea)
Phascolosoma esculenta	Yes	EF583817.1	Sipuncula (Phascolosomatidea)
Clymenella torquata	Yes	AY741661.1	Scolecida (Maldanidae)
Pectinaria gouldii	No	FJ976040.1	Scolecida (Pectinariidae)
Pista cristata	Yes	EU239688.1	Scolecida (Terebellidae)
Terebellides stroemi	Yes	EU236701.1	Scolecida (Trichobranchidae)
Paralvinella sulfincola	No	FJ976042.1	Scolecida (Alvinellidae)
Auchenoplax crinita	No	FJ976041.1	Scolecida (Ampharetidae)
Eclysippe vanelli	No	EU239687.1	Scolecida (Ampharetidae)
Marphysa sanguinea	Yes	KF733802.1	Palpata (Eunicidae)
Urechis caupo	Yes	AY619711.1	Echiura (Urechidae)
Urechis unicinctus	Yes	EF656365.1	Echiura (Urechidae)
Nephtys sp. 'San Juan Island' YV-2008	Yes	EU293739.1	Palpata (Nephtyidae)
Tylorrhynchus heterochaetus	Yes	KM111507.1	Palpata (Nereididae)
Platynereis dumerilii	Yes	AF178678.1	Palpata (Nereididae)
Perinereis aibuhitensis	Yes	KF611806.1	Palpata (Nereididae)
Perinereis nuntia	Yes	JX644015.1	Palpata (Nereididae)
Questa ersei	No	FJ612452.1	Scolecida (Questidae)
Orbinia latreillii	Yes	AY961084.1	Scolecida (Orbiniidae)
Scoloplos cf. armiger CB-2006	No	DQ517436.1	Scolecida (Orbiniidae)
Galathealinum brachiosum	No	AF178679.1	Scolecida (Siboglinidae)
Riftia pachyptila	No	KJ789166.1	Scolecida (Siboglinidae)
Ridgeia piscesae	Yes	KJ872501.1	Scolecida (Siboglinidae)
Lumbricus terrestris	Yes	U24570.1	Oligochaeta (Lumbricidae)
Perionyx excavatus	Yes	EF494507.1	Oligochaeta (Megascolecidae)
Tonoscolex birmanicus	Yes	KF425518.1	Oligochaeta (Megascolecidae)
Amynthas aspergillus	Yes	KJ830749.1	Oligochaeta (Megascolecidae)
Metaphire vulgaris	Yes	KJ137279.1	Oligochaeta (Megascolecidae)
Whitmania pigra	Yes	EU304459.1	Hirudinea (Haemopidae)
Haementeria officinalis	Yes	LT159848	Hirudinea (Glossiphoniidae)
Helobdella robusta	No	AF178680.1	Hirudinea (Glossiphoniidae)
Placobdella parasitica	Yes	LT159850	Hirudinea (Glossiphoniidae)
Placobdella lamothei	Yes	LT159849	Hirudinea (Glossiphoniidae)
Organisms' names, accession numbers and taxonomic classification for all mitochondrial genomes used in this study. Taxonomic classification is in the form of 'Subclass (family)'. Where no subclass is assigned, class was used instead.
