# Supplementary material for: Comparative Mitogenomics of Leeches (Annelida: Clitellata): Genome Conservation and Placobdella-Specific trnD Gene Duplication
Source: PLoS One. 2016 May 13;11(5):e0155441. doi: 10.1371/journal.pone.0155441 (PMC4866719; doi:10.1371/journal.pone.0155441)
Supplement: S2 Table — (XLSX) [file pone.0155441.s005.xlsx]

## Sheet: Sheet1
Table S2. General characteristics of putative control regions (pCRs) of mitochondrial genomes of Annelida
Organism	Length (bp)	A+T (%)	pCR genomic context
S. nudus	439	66.29	nad3-trnF-pCR-trnT-nad4L
P. esculenta	585	74.19	nad4-trnL2-pCR-nad1-trnW
C. torquata	822	76.52	atp6-trnR-pCR-trnK-trnH-nad5
P. cristata	845	78.34	atp6-trnR-pCR-trnH-nad5
T. stroemi	800	72.38	atp6-trnR-pCR-trnH-nad5
M. sanguinea	465	72.9	nad2-trnN-pCR-trnL2-trnG
U. caupo	283	70.67	trnS1-cox3-pCR-trnQ-nad6
U. unicinctus	923	69.77	trnS1-cox3-pCR-trnQ-nad6
Nephtys sp.	705	74.61	trnL1-trnA-pCR-trnS2-trnL2
T. heterochaetus	1629	73.66	cox2-trnG-pCR-trnM-trnD-atp8
P. dumerilii	1091	71.86	cox2-trnG-pCR-trnY-atp8
P. aibuhitensis	1166	74.1	cox2-trnG-pCR-trnY-atp8
P. nuntia	1154	74.35	cox2-trnG-pCR-trnY-atp8
O. latreillii	633	74.09	trnC-trnL2-pCR-trnL1-trnM
R. piscesae	305	66.56	atp6-trnR-pCR-trnH-nad5
L. terrestris	385	64.42	atp6-trnR-pCR-trnH-nad5
P. excavatus	504	75	atp6-trnR-pCR-trnH-nad5
T. birmanicus	595	76.64	atp6-trnR-pCR-trnH-nad5
A. aspergillus	565	71.68	atp6-trnR-pCR-trnH-nad5
M. vulgaris	484	74.38	atp6-trnR-pCR-trnH-nad5
W. Pigra	80	78.75	atp6-trnR-pCR-trnH-nad5
H. officinalis	>490	~69.18	atp6-trnR-pCR-trnH-nad5
P. parasitica	>398	~70.10	atp6-trnR-pCR-trnH-nad5
P. lamothei	636	75.63	atp6-trnR-pCR-trnH-nad5
Table showing length, base composition and vicinity of pCRs of mitochondrial genomes of Annelida. '>' indicates the genome is not closed and the exact number of base-pairs (bps) is not known.
