# Supplementary material for: Comparative Mitogenomics of Leeches (Annelida: Clitellata): Genome Conservation and Placobdella-Specific trnD Gene Duplication
Source: PLoS One. 2016 May 13;11(5):e0155441. doi: 10.1371/journal.pone.0155441 (PMC4866719; doi:10.1371/journal.pone.0155441)
Supplement: S3 Table — (XLSX) [file pone.0155441.s006.xlsx]

## Sheet: Sheet1
Table S3. Start and stop codons for all 13 protein-coding genes from the mitochondrial genomes of Clitellata
	Oligochaeta										Hirudinida
	L. terrestris		P. excavatus		T. birmanicus		A. aspergilus		M. vulgaris		W. pigra		H. officinalis		H. robusta		P. parasitica		P. lamothei
Gene	start	stop	start	stop	start	stop	start	stop	start	stop	start	stop	start	stop	start	stop	start	stop	start	stop
nad5	ATG	TA*	ATG	T*	ATG	TAA	ATG	T*	ATG	T*	GTG	TA*	ATG	T*	-	-	ATG	T*	ATG	T*
nad4L	ATG	TAA'	ATG	TAA'	ATG	TAA'	ATG	TAA'	ATG	TAA'	GTG	TAA'	ATG	TAA'	-	-	ATG	TAA'	ATG	TAA'
nad4	ATG	T*	ATG	TA*	ATG	T*	ATG	T*	ATG	T*	ATG	T*	ATG	T*	-	-	ATG	T*	ATG	T*
nad1	ATG	T*	ATG	T*	ATG	T*	ATG	TA*	ATG	TA*	GTG	T*	ATG	T*	ATG	TAA	ATG	TAG	GTG	T*
nad3	ATG	T*	ATG	TAA	ATG	TAA	ATG	TAA	ATG	TAA	GTG	T*	ATG	T*	ATG	T*	ATG	T*	ATG	T*
nad2	ATG	T*	ATG	T*	ATG	TAA	ATG	T*	ATG	T*	ATG	T*	ATG	T*	ATG	T*	ATG	T*	ATG	T*
cox1	ATG	T*	ATG	TAA	ATG	TAA	ATG	TAA	ATG	TAA	ATG	T*	ATG	T*	ATG	T*	ATG	T*	ATG	T*
cox2	ATG	TA*	ATG	TA*	ATG	TAA	ATG	TAA	ATG	TAA	GTG	T*	ATG	T*	ATG	T*	ATG	T*	ATG	T*
atp8	ATG	T*	ATG	T*	ATG	T*	ATG	T*	ATG	T*	ATG	T*	ATG	T*	ATG	T*	ATG	T*	ATG	T*
cox3	ATG	TA*	ATG	T*	ATG	T*	ATG	T*	ATG	T*	ATA	T*	TTG	T*	TTG	T*	TTG	T*	TTG	T*
nad6	ATG	T*	ATG	T*	ATG	T*	ATG	T*	ATG	T*	ATG	T*	ATG	T*	ATG	TA*	ATG	T*	ATG	T*
cob	ATG	TAA	ATG	T*	ATG	T*	ATG	T*	ATG	T*	ATG	TAA	ATG	T*	-	-	ATG	T*	ATG	T*
atp6	ATG	TA*	ATG	T*	ATG	T*	ATG	T*	ATG	T*	ATG	TAA	ATG	T*	-	-	ATG	TAA	ATG	T*
Sequence of start and stop Codons in Clitellata mitochondrial protein-coding genes. '*' indicates that the tRNA mRNA is putatively processed to complete the stop codon by the addition of 3' A residues. ''' after a stop codon sequence indicates it overlaps the 5' end of the adjacent protein-coding gene. Missing data for H. robusta are due to the lack of completion of its mitochondrial genome at th…
